# Supplementary material for: Mercaptoalbumin Is Associated with Graft Patency in Patients Undergoing Coronary Artery Bypass Grafting
Source: Antioxidants (Basel). 2022 Apr 2;11(4):702. doi: 10.3390/antiox11040702 (PMC9029960; doi:10.3390/antiox11040702)
Supplement: Supplementary file 1 [file antioxidants-11-00702-s001.zip]

Archive with 1 entries (1 files):
- antioxidants-1613231-supplementary.pdf
